# Supplementary material for: Comparative Analysis of Kidney and Simultaneous Pancreas–Kidney Transplantation: Long-Term Outcomes in Type 1 Diabetic Patients with End-Stage Kidney Disease
Source: J Clin Med. 2026 Mar 27;15(7):2565. doi: 10.3390/jcm15072565 (PMC13073624; doi:10.3390/jcm15072565)
Supplement: Supplementary file 1 [file jcm-15-02565-s001.zip]

Archive with 3 entries (3 files):
- Ziaja et al Long term outcomes SPK vs KTx Table S1.pdf
- Ziaja et al Long term outcomes SPK vs KTx Table S2.pdf
- Ziaja et al Long term outcomes SPK vs KTx Table S3.pdf
